# Supplementary material for: Enhancing food security through reducing Champa rice losses: Assessing the impact of crop moisture and harvesting methods on yield quantity and quality
Source: PLoS One. 2025 Jul 9;20(7):e0326846. doi: 10.1371/journal.pone.0326846 (PMC12240373; doi:10.1371/journal.pone.0326846)
Supplement: S1 — (XLSX) [file pone.0326846.s001.xlsx]

## Sheet: Sheet1
Replication	moisture	moisture	Harvesting Method	Paddy Losses	Breakage of Paddy	Cracked Paddy	Whole White Rice	Rice Breakage	Milling Recovery	Milling Degree
1	1	14	1	9.5	2	4	85	15	61.8	79
1	1	14	2	3.5	4	10	87	13	62	78.8
1	1	14	3	2.5	3	6	81	19	62.5	80
1	2	23	1	7.5	2	2	84	16	63.4	81.2
1	2	23	2	4.25	5	14	78	22	63	80.5
1	2	23	3	3.5	5	9	78	22	61.5	79.5
1	3	40	1	7	3	6	82	18	64	83
1	3	40	2	6.25	22	28	70	30	62.8	78.2
1	3	40	3	4.5	4	14	80	20	63	79.3
2	1	14	1	9.25	1	2	84	16	62	80
2	1	14	2	4	6	9	86	14	65	79.5
2	1	14	3	3	2	5	83	17	63.5	78
2	2	23	1	7.75	3	1	82	18	62.8	80
2	2	23	2	4.5	8	11	77	23	63	78.8
2	2	23	3	3	4	10	79	21	64.5	77.9
2	3	40	1	6.5	2	2	82	18	65	81
2	3	40	2	6.5	26	31	67	33	61	80.5
2	3	40	3	4	6	16	79	21	62	80.8
3	1	14	1	10	2	2	83	17	61.8	79.6
3	1	14	2	3.25	7	10	85	15	65	78.9
3	1	14	3	2	3	6	79	21	63	80
3	2	23	1	7	1	2	83	17	64	79.2
3	2	23	2	5	9	10	75	25	63.5	81
3	2	23	3	3.25	3	11	77	23	62.7	80.5
3	3	40	1	6	2	4	83	17	63.4	79.5
3	3	40	2	7	29	33	62	38	64.2	77.9
3	3	40	3	4.75	8	13	80	20	63.5	78.8
